# Supplementary material for: Lactobacilli Dominance and Vaginal pH: Why Is the Human Vaginal Microbiome Unique?
Source: Front Microbiol. 2016 Dec 8;7:1936. doi: 10.3389/fmicb.2016.01936 (PMC5143676; doi:10.3389/fmicb.2016.01936)
Supplement: Supplementary file 1 [file Table1.xlsx]

## Sheet: Table S1
Table S1. Vaginal pH of mammalian species by study.
Species	Common Name	Order	Family	Origin1	Condition2	Vaginal pH			Study Reference
						Ovarian3 Cycle	High4 Estrogen	Low5 Estrogen
Ateles geoffroyi	Black-Handed Spider Monkey	Primates	Atelidae	Captive	NA	6.73333	6.5	7	Hernandez-Lopez et al., 2008
Bos taurus	Cow	Artiodactyla	Bovidae	Domesticated	NA	7.16083	6.94	7.25	Schilling and Zust, 1968
Bos taurus	Cow	Artiodactyla	Bovidae	Domesticated	NA	7.225	6.9	7.4	el-Naggar and Baksai-Horváth, 1971
Bos taurus	Cow	Artiodactyla	Bovidae	Domesticated	NA	NA	7	NA	Tsiligiannia et al., 2001
Bos taurus	Cow	Artiodactyla	Bovidae	Domesticated	NA	7.3638	7.32992	7.38516	Lewis and Newman, 1984
Bos taurus	Cow	Artiodactyla	Bovidae	Domesticated	NA	6.42534	5.94	6.46	Roark and Herman, 1950
Canis familiaris	Dog	Carnivora	Canidae	Domesticated	NA	6.75	NA	NA	Delucchi et al., 2008
Canis familiaris	Dog	Carnivora	Canidae	Domesticated	NA	7.1055	6.81	7.74	Antonov et al., 2014
Canis familiaris	Dog	Carnivora	Canidae	Domesticated	NA	7.04	NA	NA	Hoyme et al., 1978
Capra hircus	Goat	Artiodactyla	Bovidae	Domesticated	NA	6.69	NA	NA	Konyali et al., 2011
Cavia porcellus	Guinea Pig	Rodentia	Caviidae	Domesticated	NA	7.03375	NA	NA	Neuendorf et al., 2015
Equus caballus	Horse	Perissodactyla	Equidae	Domesticated	NA	7.09615	NA	NA	Fraga et al., 2008
Equus caballus	Horse	Perissodactyla	Equidae	Domesticated	NA	NA	NA	NA	Castro-Chaves et al., 2013
Equus caballus	Horse	Perissodactyla	Equidae	Domesticated	NA	7.2	7.38	7.41	Polak and Kammlade, 1981
Homo sapiens	Human	Primates	Hominidae	NA	Healthy	4.4	NA	NA	Ravel et al., 2011
					BV	5.3
					Both	4.7
Homo sapiens	Human	Primates	Hominidae	NA	Both	5.3	NA	NA	Mirmonsef et al., 2014
Homo sapiens	Human	Primates	Hominidae	NA	Healthy	4.15	4	4.3	Eschenbach et al., 2000
					BV	4.61	4.61	4.61
					Both	4.46667	4.4	4.6
Homo sapiens	Human	Primates	Hominidae	NA	Healthy	4.72	NA	NA	Tevi-Benissan et al., 1997
					BV	5.4
					Both	5.19
Homo sapiens	Human	Primates	Hominidae	NA	Healthy	4.925	4.6	4.3	Wilks and Tabaqchali, 1987
Homo sapiens	Human	Primates	Hominidae	NA	Both	4.6	NA	NA	Thomason et al., 1990
Homo sapiens	Human	Primates	Hominidae	NA	Both	5.06875	4.175	5.9625	Wagner and Ottesen, 1982
Homo sapiens	Human	Primates	Hominidae	NA	Healthy	4.04	NA	NA	Chen et al., 1979
					BV	5.48109
					Both	4.76054
Homo sapiens	Human	Primates	Hominidae	NA	Both	4.6	4.5	4.7	Drake et al., 1980
Homo sapiens	Human	Primates	Hominidae	NA	Healthy	4.58	NA	NA	Caillouette et al., 1997
					BV	5.57
					Both	5.075
Macaca fascicularis	Long-Tailed Macaque	Primates	Cercopithecidae	Captive	NA	7.83529	NA	NA	De los Santos and Zuniga, 2004
Macaca mulatta	Rhesus Macaque	Primates	Cercopithecidae	Captive	NA	6.99167	NA	NA	Spear et al., 2010
Macaca mulatta	Rhesus Macaque	Primates	Cercopithecidae	Captive	NA	6.3	NA	NA	Lagenaur et al., 2011
Macaca mulatta	Rhesus Macaque	Primates	Cercopithecidae	Captive	NA	6	NA	NA	Yu et al., 2009
Macaca nemestrina	Pig-Tailed Macaque	Primates	Cercopithecidae	Captive	NA	6.5	NA	NA	Johnson et al., 1984
Macaca nemestrina	Pig-Tailed Macaque	Primates	Cercopithecidae	Captive	NA	6.4	NA	NA	Patton et al., 2004
Macaca nemestrina	Pig-Tailed Macaque	Primates	Cercopithecidae	Captive	NA	6.58342	NA	NA	Patton et al., 2007
Macaca nemestrina	Pig-Tailed Macaque	Primates	Cercopithecidae	Captive	NA	7.3	7.56371	7.71624	Lichtenwalner et al., 2000
Macaca nemestrina	Pig-Tailed Macaque	Primates	Cercopithecidae	Captive	NA	6.98346	NA	NA	Ostergaard et al., 2015
Macaca nemestrina	Pig-Tailed Macaque	Primates	Cercopithecidae	Captive	NA	7	NA	NA	Sweeney et al., 2011
Macaca nemestrina	Pig-Tailed Macaque	Primates	Cercopithecidae	Captive	NA	6.1324	NA	NA	Patton et al., 2003
Mesocricetus auratus	Golden Hamster	Rodentia	Cricetidae	Domesticated	NA	6.83	NA	NA	Pratt et al., 1987
Mus musculus	House Mouse	Rodentia	Muridae	Domesticated	NA	6.5	NA	NA	Meysick and Garber, 1992
Oryctolagus cuniculus	European Rabbit	Lagomorpha	Leporidae	Domesticated	NA	7.2	NA	NA	Jacques et al., 1986
Oryctolagus cuniculus	European Rabbit	Lagomorpha	Leporidae	Domesticated	NA	7.5	NA	NA	Kaminsky and Willigan, 1982
Ovis aries	Sheep	Artiodactyla	Bovidae	Domesticated	NA	7.09333	NA	NA	Pathak and Kohli, 1982
Ovis aries	Sheep	Artiodactyla	Bovidae	Domesticated	NA	7.6	NA	NA	Honmode and Pachlag, 1973
Ovis aries	Sheep	Artiodactyla	Bovidae	Domesticated	NA	NA	NA	NA	Ngoula et al., 2008
Ovis aries	Sheep	Artiodactyla	Bovidae	Domesticated	NA	7.20444	6.9	7.31	Obounou, 1990
Ovis aries	Sheep	Artiodactyla	Bovidae	Domesticated	NA	6.671	6.648	6.694	Quinlan et al., 1943
Pan troglodytes	Common Chimpanzee	Primates	Hominidae	Captive	NA	5.75	NA	NA	Johnson et al., 1984
Papio anubis	Olive Baboon	Primates	Cercopithecidae	Captive	NA	5.5	5.6	5.4	Obiero et al., 2008
Papio anubis	Olive Baboon	Primates	Cercopithecidae	Captive	NA	5.25	5	5.5	Hashway et al., 2014
Papio cynocephalus	Yellow Baboon	Primates	Cercopithecidae	Captive	NA	7	NA	NA	Skangalis et al., 1979
Papio cynocephalus	Yellow Baboon	Primates	Cercopithecidae	Wild	NA	6.36667	5.5	7.3	Miller et al., in review
Rattus norvegicus	Brown Rat	Rodentia	Muridae	Domesticated	NA	7.21709	6.88231	7.75189	Koiter et al., 1977
Rattus norvegicus	Brown Rat	Rodentia	Muridae	Domesticated	NA	6.95	NA	NA	Larsen et al., 1976
Rattus norvegicus	Brown Rat	Rodentia	Muridae	Domesticated	NA	7	NA	NA	Kaminsky and Willigan, 1982
Saguinus labiatus	Red-Bellied Tamarin	Primates	Callitrichidae	Captive	NA	7	NA	NA	Johnson et al., 1984
Saimiri sciureus	Common Squirrel Monkey	Primates	Cebidae	Captive	NA	6.75	NA	NA	Street et al., 1983
Sus scrofa	Pig	Artiodactyla	Suidae	Domesticated	NA	6.61	NA	NA	Mather and Day, 1977
Trichosurus vulpecula	Common Brushtail Possum	Diprotodontia	Phalangeridae	Captive	NA	6.5	5.5	7.5	Mahoney et al., 2002
NA = data not available
1Origin: Captive, Wild, or Domesticated
2Condition: whether the vaginal pH value is from Healthy women, women with Bacterial Vaginosis (BV), or Both healthy women and those with BV
3Ovarian Cycle: mean vaginal pH during ovarian cycling. Because some studies measured vaginal pH at only a few cycle phases, the average pH of a species reflects the available data and not necessarily all cycle phases.
4High Estrogen: vaginal pH during the estrogen peak of the ovarian cycle. For the majority of mammalian species, peak estrogen occurs during late proestrus or estrus.
5Low Estrogen: vaginal pH during the point of lowest estrogen in the ovarian cycle. For the majority of mammalian species, the lowest level of estrogen occurs during the luteal phase or menses.

## Sheet: References
References
Antonov, A. L., Dineva, J. D., and Georgiev, P. I. (2014). Dynamics of vaginal pH in the bitch during proestrus and estrus. Animal and Veterinary Sciences 2, 101-104. doi: 10.11648/j.avs.20140204.13
Caillouette, J. C., Sharp, C. F., Zimmerman, G. J., and Roy, S. (1997). Vaginal pH as a marker for bacterial pathogens and menopausal status. Am J Obstet Gynecol 176, 1270-1275. doi: 10.1016/S0002-9378(97)70345-4
Castro-Chaves, M. M. B., Borges, A. S., Oliveira-Filho, J. P., Brolazo, E. M., Ramires-Neto, C., and Alvarenga, M. A. (2013). A comparison of microbiological and molecular detection of vaginal Lactobacillus spp. between mares and women. Anim Reprod 10, 657-661.
Chen, K. C. S., Forsyth, P. S., Buchanan, T. M., and Holmes, K. K. (1979). Amine content of vaginal fluid from untreated and treated patients with nonspecific vaginitis. J Clin Invest 63, 828-835. doi: 10.1172/Jci109382
De los Santos, G. E., and Zuniga, S. (2004). Comparison of pH measurement devices for determining vaginal pH in cynomolgus macaques. Contemp Top Lab Anim Sci 43, 39-40.
Delucchi, L., Fraga, M., Perelmuter, K., Cidade, E., and Zunino, P. (2008). Vaginal lactic acid bacteria in healthy and ill bitches and evaluation of in vitro probiotic activity of selected isolates. Can Vet J 49, 991-994.
Drake, S. M., Evans, B. A., and Gerken, A. (1980). Vaginal pH and microflora related to yeast infections and treatment. Brit J Vener Dis 56, 107-110. doi: 10.1136/sti.56.2.107
el-Naggar, M. A., and Baksai-Horváth, E. (1971). The physical properties of the cervico-vaginal mucus of Hungarian cows during the oestrous cycle. Acta Vet Acad Sci Hung 21, 21-29.
Eschenbach, D. A., Thwin, S. S., Patton, D. L., Hooton, T. M., Stapleton, A. E., Agnew, K., et al. (2000). Influence of the normal menstrual cycle on vaginal tissue, discharge, and microflora. Clin Infect Dis 30, 901-907. doi: 10.1086/313818
Fraga, M., Perelmuter, K., Delucchi, L., Cidade, E., and Zunino, P. (2008). Vaginal lactic acid bacteria in the mare: Evaluation of the probiotic potential of native Lactobacillus spp. and Enterococcus spp. strains. Anton Leeuw Int J G 93, 71-78. doi: 10.1007/s10482-007-9180-4
Hashway, S. A., Bergin, I. L., Bassis, C. M., Uchihashi, M., Schmidt, K. C., Young, V. B., et al. (2014). Impact of a hormone-releasing intrauterine system on the vaginal microbiome: A prospective baboon model. J Med Primatol 43, 89-99. doi: 10.1111/Jmp.12090
Hernandez-Lopez, L., Cerda-Molina, A. L., Paez-Ponce, D. L., and Mondragon-Ceballos, R. (2008). The seminal coagulum favours passage of fast-moving sperm into the uterus in the black-handed spider monkey. Reproduction 136, 411-421. doi: 10.1530/Rep-08-0135
Honmode, J., and Pachlag, S. V. (1973). Time of ovulation and chloride content of vaginal mucus during oestrus in sheep. Indian J Anim Sci 43, 136-140.
Hoyme, U., Baumueller, A., and Madsen, P. O. (1978). The influence of pH on antimicrobial substances in canine vaginal and urethral secretions. Urol Res 6, 35-42. doi: 10.1007/BF00257080
Jacques, M., Olson, M. E., Crichlow, A. M., Osborne, A. D., and Costerton, J. W. (1986). The normal microflora of the female rabbit's genital tract. Can J Vet Res 50, 272-274.
Johnson, A. P., Ison, C. A., Hetherington, C. M., Osborn, M. F., Southerton, G., London, W. T., et al. (1984). A study of the susceptibility of three species of primate to vaginal colonization with Gardnerella vaginalis. Br J Exp Pathol 65, 389-396.
Kaminsky, M., and Willigan, D. A. (1982). pH and the potential irritancy of douche formulations to the vaginal mucosa of the albino rabbit and rat. Food Chem Toxicol 20, 193-196. doi: 10.1016/S0278-6915(82)80247-0
Koiter, T. R., Hazenberg, M. P., and van der Schoot, P. (1977). Regulation of the bacterial microflora of the vagina in cyclic female rats. J Exp Zool 202, 121-128. doi: 10.1002/jez.1402020114
Konyali, A., Tolu, C., Ayag, B. S., and Akbag, H. I. (2011). Observations on hand-mating behaviors, several physiological and hematological parameters in Turkish dairy goats. Anim Sci J 82, 251-258. doi: 10.1111/j.1740-0929.2010.00851.x
Lagenaur, L. A., Sanders-Beer, B. E., Brichacek, B., Pal, R., Liu, X., Liu, Y., et al. (2011). Prevention of vaginal SHIV transmission in macaques by a live recombinant Lactobacillus. Mucosal Immunol 4, 648-657. doi: 10.1038/mi.2011.30
Larsen, B., Markovetz, A. J., and Galask, R. P. (1976). The bacterial flora of the female rat genital tract. Proc Soc Exp Biol Med 151, 571-574. doi: 10.3181/00379727-151-39261
Lewis, G. S., and Newman, S. K. (1984). Changes throughout estrous cycles of variables that might indicate estrus in dairy cows. J Dairy Sci 67, 146-152. doi: 10.3168/jds.S0022-0302(84)81278-3
Lichtenwalner, A. B., Patton, D. L., Klebanoff, S. J., Headley, C. M., and Hillier, S. L. (2000). Vaginal myeloperoxidase and flora in the pig-tailed macaque. J Med Primatol 29, 36-41. doi: 10.1034/j.1600-0684.2000.290105.x
Mahoney, P. M., Hurst, P. R., McLeod, B. J., and McConnell, M. A. (2002). Quantification of mast cells and microflora in the vaginal cul-de-sac of the brushtail possum (Trichosurus vulpecula). Reproduction 124, 399-408. doi: 10.1530/rep.0.1240399
Mather, E. C., and Day, B. N. (1977). “In vivo” pH values of the estrous reproductive tract of the gilt. Theriogenology 8, 323-327. doi: 10.1016/0093-691X(77)90184-4
Meysick, K. C., and Garber, G. E. (1992). Interactions between Trichomonas vaginalis and vaginal flora in a mouse model. J Parasitol 78, 157-160. doi: 10.2307/3283708
Miller, E. A., Livermore, J. A., Alberts, S. C., Tung, J., and Archie, E. A. Ovarian cycling and reproductive state shape the vaginal microbiota in wild baboons. In review.
Mirmonsef, P., Hotton, A. L., Gilbert, D., Burgad, D., Landay, A., Weber, K. M., et al. (2014). Free glycogen in vaginal fluids is associated with Lactobacillus colonization and low vaginal pH. Plos One 9, 1-11. doi: 10.1371/journal.pone.0102467
Neuendorf, E., Gajer, P., Bowlin, A. K., Marques, P. X., Ma, B., Yang, H., et al. (2015). Chlamydia caviae infection alters abundance but not composition of the guinea pig vaginal microbiota. Pathog Dis 73, 1-12. doi: 10.1093/femspd/ftv019
Ngoula, F., Tchoumboué, J., Boukila, B., Benga, L. N., Ninzéko, B., Kenfack, A., et al. (2008). Exteriorisation des chaleurs chez la bredis djallonké. Bull Anim Hlth Prod Afr 56, 144-153. doi: 10.4314/bahpa.v56i2.32837
Obiero, J. A., Mburu, M. N., Ndung'u, B. M., Waititu, K. K., Mulei, I., Farah, I. O., et al. (2008). UniPron is a fully effective non-hormonal reversible contraceptive in baboon model (Papio anubis) Reprod Contracept 19, 107-118. doi: 10.1016/S1001-7844(08)60013-9
Obounou Zibi, L. (1990). Détection des chaleurs chez la brebis par l'acidité et l'élasticité du mucus cervico-vaginal et par la température vaginale. Tropicultura 8, 27-30.
Ostergaard, S. D., Butler, K., Ritter, J. M., Johnson, R., Sanders, J., Powell, N., et al. (2015). A combined oral contraceptive affects mucosal SHIV susceptibility factors in a pigtail macaque (Macaca nemestrina) model. J Med Primatol 44, 97-107. doi: 10.1111/jmp.12157
Pathak, V. K., and Kohli, I. S. (1982). Vaginal pH of ovines, and its likely effect in causing lamb mortality and infertility in ewes. Indian J Anim Sci 52, 609-610.
Patton, D. L., Sweeney, Y. T. C., Antonio, M. A. D., Rabe, L. K., and Hillier, S. L. (2003). Lactobacillus crispatus capsules: Single-use safety study in the Macaca nemestrina model. Sex Transm Dis 30, 568-570. doi: 10.1097/00007435-200307000-00007
Patton, D. L., Sweeney, Y. C., Cummings, P. K., Meyn, L., Rabe, L. K., and Hillier, S. L. (2004). Safety and efficacy evaluations for vaginal and rectal use of BufferGel in the macaque model. Sex Transm Dis 31, 290-296. doi: 10.1097/01.OLQ.0000124614.91448.D4
Patton, D. L., Sweeney, Y. T., Balkus, J. E., Rohan, L. C., Moncla, B. J., Parniak, M. A., et al. (2007). Preclinical safety assessments of UC781 anti-human immunodeficiency virus topical microbicide formulations. Antimicrob Agents Chemother 51, 1608-1615. doi: 10.1128/AAC.00984-06
Polak, K. L., and Kammlade, W. G. (1981). Vaginal pH during estrus in mares. Theriogenology 15, 271-276. doi: 10.1016/0093-691x(81)90049-2
Pratt, N. C., Huck, U. W., and Lisk, R. D. (1987). Offspring sex ratio in hamsters is correlated with vaginal pH at certain times of mating. Behav Neural Biol 48, 310-316. doi: 10.1016/s0163-1047(87)90864-8
Quinlan, J., Myturgh, S. J., and Devos, D. (1943). The hydrogen-ion concentration of the vaginal secretion of Merino sheep during oestrus, dioestrus, and pregnancy with some remarks on its influence on sex-determination, and the influence of the vaginal temperature at the time of mating on conception. Onderstepoort J Vet Sci Anim Ind 17, 105-114.
Ravel, J., Gajer, P., Abdo, Z., Schneider, G. M., Koenig, S. S. K., McCulle, S. L., et al. (2011). Vaginal microbiome of reproductive-age women. Proc Natl Acad Sci USA 108, 4680-4687. doi: 10.1073/Pnas.1002611107
Roark, B., and Herman, H. A. (1950). Physiological and histological phenomena of the bovine estrual cycle with special reference to vaginal cervical secretions. Missouri Agric Exp Stn Res Bull 455.
Schilling, E., and Zust, J. (1968). Diagnosis of oestrus and ovulation in cows by pH-measurements intra vaginam and by apparent viscosity of vaginal mucus. J Reprod Fertil 15, 307-311. doi: 10.1530/jrf.0.0150307
Skangalis, M., Swenson, C. E., Mahoney, C. J., and Oleary, W. M. (1979). The normal microbial flora of the baboon vagina. J Med Primatol 8, 289-297.
Spear, G. T., Gilbert, D., Sikaroodi, M., Doyle, L., Green, L., Gillevet, P. M., et al. (2010). Identification of rhesus macaque genital microbiota by 16S pyrosequencing shows similarities to human bacterial vaginosis: Implications for use as an animal model for HIV vaginal infection. AIDS Res Hum Retroviruses 26, 193-200. doi: 10.1089/aid.2009.0166
Street, D. A., Taylor-Robinson, D., and Hetherington, C. M. (1983). Infection of female squirrel monkeys (Saimiri sciureus) with Trichomonas vaginalis as a model of trichomoniasis in women. Brit J Vener Dis 59, 249-254.
Sweeney, Y. T. C., Angeles, R. O., Cummings, P. K., Smith, A. D., and Patton, D. L. (2011). Pigtailed macaque model refinement: Topical microbicide safety in the presence of coitus. J Med Primatol 40, 327-334. doi: 10.1111/j.1600-0684.2011.00478.x
Tevi-Benissan, C., Belec, L., Levy, M., Schneider-Fauveau, V., Mohamed, A. S., Hallouin, M. C., et al. (1997). In vivo semen-associated pH neutralization of cervicovaginal secretions. Clin Diagn Lab Immun 4, 367-374.
Thomason, J. L., Gelbart, S. M., Monagle, L. M., James, J. A., and Broekhuizen, F. F. (1990). Is pH test paper as accurate as the electronic measurement of the pH of vaginal secretions? Am J Obstet Gynecol 162, 1213-1214. doi: 10.1016/0002-9378(90)90020-8
Tsiligiannia, T., Karagiannidisa, A., Brikasb, P., and Saratsisa, P. (2001). Physical properties of bovine cervical mucus during normal and induced (progesterone and/or PGF2α) estrus. Theriogenology 55, 629-640. doi: 10.1016/S0093-691X(01)00431-9
Wagner, G., and Ottesen, B. (1982). Vaginal physiology during menstruation. Ann Intern Med 96, 921-923. doi: 10.7326/0003-4819-96-6-921
Wilks, M., and Tabaqchali, S. (1987). Quantitative bacteriology of the vaginal flora during the menstrual cycle. J Med Microbiol 24, 241-245. doi: 10.1099/00222615-24-3-241
Yu, R. R., Cheng, A. T., Lagenaur, L. A., Huang, W. J., Weiss, D. E., Treece, J., et al. (2009). A Chinese rhesus macaque (Macaca mulatta) model for vaginal Lactobacillus colonization and live microbicide development. J Med Primatol 38, 125-136. doi: 10.1111/j.1600-0684.2008.00316.x
