# Supplementary material for: Lactobacilli Dominance and Vaginal pH: Why Is the Human Vaginal Microbiome Unique?
Source: Front Microbiol. 2016 Dec 8;7:1936. doi: 10.3389/fmicb.2016.01936 (PMC5143676; doi:10.3389/fmicb.2016.01936)
Supplement: Supplementary file 2 [file Table2.xlsx]

## Sheet: Table S2
Table S2. Species-specific life history traits required for STD and obstetric risk proxies.
Species	Common Name	Combined Testes Mass (g)		Adult Male Body Mass (g)		Baseline White Blood Cell Count (109/L)		Breeding Season Duration (days)		Ovarian Cycle Length (days)		Duration of Sexual Receptivity (hours)		Female Maximum Lifespan (years)		Female Sexual Maturity Age (days)		Interbirth Interval (days)		Intromission Duration1		Intromission Number2		Gestation Length (days)		Neonatal Mass (g)		Adult Female Mass (g)		Maternal Pelvic Inlet Sagittal Diameter (mm)		Maternal Pelvic Inlet Transversal Diameter (mm)
Ateles geoffroyi	Black-Handed Spider Monkey	13.4	Kenagy and Trombulak, 1986	7940	Kenagy and Trombulak, 1986	12.75	ISIS Physiological Reference Values	365	Smuts et al., 1987	25.3	Hernandez-Lopez et al., 1998	607.2	Campbell, 2004	47.1	Tacutu et al., 2013	1825	Smuts et al., 1987	1055	Mitani et al., 2012	Prolonged	Dixson, 2012	Single	Dixson, 2012	228	Mitani et al., 2012	490.3	Mitani et al., 2012	7290	Mitani et al., 2012	90.3	Leutenegger, 1974	54.4	Leutenegger, 1974
Bos taurus	Cow	681	Kenagy and Trombulak, 1986	680385	Kenagy and Trombulak, 1986	8.772	ISIS Physiological Reference Values	365	Vaughan et al., 2015	21	Forde et al., 2011	11	Forde et al., 2011	20	Tacutu et al., 2013	755.15	Jones et al., 2009	391	Reinhardt et al., 1986	Brief	Hafez, 1962	Single	Hafez, 1962; Dewsbury, 1972	280.48	Jones et al., 2009	44450	Hiew et al., 2016	675000	Hiew et al., 2016	167	Hiew et al., 2016	182.5	Hiew et al,. 2016
Canis familiaris	Dog	27.66	Woodall and Johnstone, 1988	21620	Woodall and Johnstone, 1988	10	Woldford et al., 1986	218	Lord et al., 2013	218	Hayssen et al., 1993	216	Concannon, 2011	24	Tacutu et al., 2013	510	Tacutu et al., 2013	365	Jones et al., 2009	Brief	Dewsbury, 1972	Single	Dewsbury, 1972	63	Nowak, 1964	217.5	Eneroth et al., 1999	9500	Eneroth et al., 1999	54	Eneroth et al., 1999	43	Eneroth et al., 1999
Capra hircus	Goat	202	Leal et al., 2004	59300	Leal et al., 2004	10.63	ISIS Physiological Reference Values	365	Nowak, 1964	21	Fatet et al., 2011	36	Fatet et al., 2011	20.8	Tacutu et al., 2013	498.97	Jones et al., 2009	356	Jones et al., 2009	Brief	Shank, 1972	Single	Dewsbury, 1972	156	Jones et al., 2009	2882.5	Leitch et al., 1959	53500	Leitch et al., 1959	NA	NA	NA	NA
Cavia porcellus	Guinea Pig	4.1	Kenagy and Trombulak, 1986	813.3	Kenagy and Trombulak, 1986	8.579	ISIS Physiological Reference Values	365	Rood and Weir, 1970	16	Hayssen et al., 1993	24	Hayssen et al., 1993	12	Tacutu et al., 2013	68.59	Jones et al., 2009	96.3	Hayssen et al., 1993	Brief	Rood, 1972	Multiple	Rood, 1972	67	Jones et al., 2009	87.38	Leitch et al., 1959	592	Leitch et al., 1959	NA	NA	NA	NA
Equus caballus	Horse	416	Kenagy and Trombulak, 1986	468000	Kenagy and Trombulak, 1986	7.114	ISIS Physiological Reference Values	182.5	Plotka et al., 1989	22	Aurich, 2011	144	Aurich, 2011	57	Tacutu et al., 2013	834.72	Jones et al., 2009	547.5	Jones et al., 2009	Brief	Hafez, 1980	Single	Dewsbury, 1972	337	Nowak, 1964	37900	Jones et al., 2009	400000	Jones et al., 2009	NA	NA	NA	NA
Homo sapiens	Human	40.5	Moller, 1988	62850	Smith and Jungers, 1997	5.63	Bain, 1996	365	Vaughan et al., 2015	28	Smuts et al., 1987	672	Smuts et al., 1987	122.5	Tacutu et al., 2013	5582.93	Jones et al., 2009	958.12	Jones et al., 2009	Prolonged	Smuts et al., 1987	Single	Smuts et al., 1987	274.78	Jones et al., 2009	3190	Jones et al., 2009	56700	Mitani et al., 2012	112.9	Leutenegger, 1974	121.6	Leutenegger, 1974
Macaca fascicularis	Long-Tailed Macaque	35.2	Moller, 1988	5360	Smith and Jungers, 1997	12.3	Woldford et al., 1986	123	Mitani et al., 1996	33.7	Dukelow, 1977	360	Lee et al., 1999	39	Tacutu et al., 2013	1319.5	Jones et al., 2009	398.45	Jones et al., 2009	Brief	Dixson, 2012	Multiple	Dixson, 2012	164.69	Jones et al., 2009	330	Jones et al., 2009	3518	Mitani et al., 2012	NA	NA	NA	NA
Macaca mulatta	Rhesus Macaque	46.2	Moller, 1988	9355	Smith and Jungers, 1997	10.02	ISIS Physiological Reference Values	82	Mitani et al., 1996	28.3	Michael and Zumpe, 1970	216	Lee et al., 1999	40	Tacutu et al., 2013	1101.07	Jones et al., 2009	385.5	Jones et al., 2009	Brief	Dixson, 2012	Multiple	Dixson, 2012	166.18	Jones et al., 2009	472	Jones et al., 2009	5670	Mitani et al., 2012	67.7	Leutenegger, 1974	50.9	Leutenegger, 1974
Macaca nemestrina	Pig-Tailed Macaque	66.7	Moller, 1988	9450	Smith and Jungers, 1997	8.874	ISIS Physiological Reference Values	365	Mitani et al., 1996	32.8	Blakley et al., 1981	312	Lee et al., 1999	37.6	Tacutu et al., 2013	1427.17	Jones et al., 2009	405.07	Jones et al., 2009	Brief	Dixson, 2012	Multiple	Dixson, 2012	171	Jones et al., 2009	473	Jones et al., 2009	6539	Mitani et al., 2012	NA	NA	NA	NA
Mesocricetus auratus	Golden Hamster	3.17	Kenagy and Trombulak, 1986	108	Kenagy and Trombulak, 1986	8.8	Woldford et al., 1986	212.9	Gattermann et al., 2001	4	Hayssen et al., 1993	27.4	Nowak, 1964	3.9	Tacutu et al., 2013	50.97	Jones et al., 2009	91.25	14Jones et al., 2009	Brief	Huck and Lisk, 1985	Multiple	Dewsbury, 1972	15.49	Jones et al., 2009	2.36	Jones et al., 2009	76	Gattermann et al., 2001	NA	NA	NA	NA
Mus musculus	House Mouse	0.119	Kenagy and Trombulak, 1986	15.3	Kenagy and Trombulak, 1986	6.7	Woldford et al., 1986	182.5	Nowak, 1964	4.5	Wolff and Sherman, 2007	24	Nowak, 1964	4	Tacutu et al., 2013	64.71	Jones et al., 2009	30	Tacutu et al., 2013	Brief	McGill, 1962	Multiple	Dewsbury, 1972	19.6	Jones et al., 2009	1.25	Leitch et al., 1959	25	Leitch et al., 1959	NA	NA	NA	NA
Oryctolagus cuniculus	European Rabbit	6.06	Kenagy and Trombulak, 1986	2888	Kenagy and Trombulak, 1986	8.4	Woldford et al., 1986	319.38	Noakes et al., 2009	10	Noakes et al., 2009	204	Noakes et al., 2009	9	Tacutu et al., 2013	185.61	Jones et al., 2009	29	Jones et al., 2009	Brief	Rowley and Mollison, 1955	Multiple	Rowley and Mollison, 1955	30.45	Jones et al., 2009	39.1	Jones et al., 2009	1547.5	Swihart, 1984	NA	NA	NA	NA
Ovis aries	Sheep	318.8	Kenagy and Trombulak, 1986	35000	Kenagy and Trombulak, 1986	6.036	ISIS Physiological Reference Values	182.5	Rosa and Bryant, 2003	16.5	Bartlewski et al., 2011	33	Vaughan et al., 2015	22.8	Tacutu et al., 2013	831.62	Jones et al., 2009	365	Jones et al., 2009	Brief	Hafez, 1980	Single	Dewsbury, 1972	152.08	Jones et al., 2009	4870	Cloete et al., 1998	67700	Cloete et al., 1998	117.8	Cloete et al., 1998	98.7	Cloete et al., 1998
Pan troglodytes	Chimpanzee	118.8	Moller, 1988	49350	Mitani et al., 2012	10.77	ISIS Physiological Reference Values	365	Mitani et al., 1996	37	Smuts et al., 1987	336	Lee et al., 1999	59.4	Tacutu et al., 2013	3897.96	Jones et al., 2009	1825	Jones et al., 2009	Brief	Dixson, 2012	Single	Dixson, 2012	231.49	Jones et al., 2009	1750	Jones et al., 2009	40367	Mitani et al., 2012	149.5	Leutenegger, 1974	98	Leutenegger, 1974
Papio anubis	Olive Baboon	93.5	Harcourt et al., 1995	26400	Harcourt et al., 1995	11.8	Bertin et al., 2007	365	Mitani et al., 1996	38	Lee et al., 1999	144	Lee et al., 1999	33	Bronikowski et al., 2002	2525.8	Mitani et al., 2012	752.81	Jones et al., 2009	Brief	Dixson, 2012	Single	Dixson, 2012	178.96	Jones et al., 2009	947.31	Jones et al., 2009	13300	Mitani et al., 2012	NA	NA	NA	NA
Papio cynocephalus	Yellow Baboon	52	Moller, 1988	19500	Smith and Jungers, 1997	11.8	Bertin et al., 2007	365	Mitani et al., 1996	33	Lee et al., 1999	216	Lee et al., 1999	33	Bronikowski et al., 2002	2560.56	Jones et al., 2009	669.16	Jones et al., 2009	Brief	Estes, 1991	Single	Estes, 1991	172.99	Jones et al., 2009	709.88	Jones et al., 2009	12000	Mitani et al., 2012	NA	NA	NA	NA
Rattus norvegicus	Brown Rat	4	Kenagy and Trombulak, 1986	500	Kenagy and Trombulak, 1986	6.3	Woldford et al., 1986	365	Nowak, 1964	4.5	Wolff and Sherman, 2007	19.7	Kuehn and Beach, 1963	3.8	Tacutu et al., 2013	55.23	Jones et al., 2009	104.29	14Jones et al., 2009	Brief	Agmo, 1997	Multiple	Agmo, 1997; Dewsbury, 1972	21.74	Jones et al., 2009	5.97	Leitch et al., 1959	163	Leitch et al., 1959	NA	NA	NA	NA
Saguinus labiatus	Red-Bellied Tamarin	1.485	3Suarez, 2007; Handelsman and Staraj, 1985	490	Smith and Jungers, 1997	14.46	ISIS Physiological Reference Values	90	Smuts et al., 1987	21	Pryce et al., 1995	504	11Smuts et al., 1987	20.5	Tacutu et al., 2013	680.38	11Jones et al., 2009	299.3	Jones et al., 2009	Brief	11Dixson et al., 2004	Single	11Dixson et al., 2004	144.21	Jones et al., 2009	40.8	Jones et al., 2009	529	Smith and Jungers, 1997	22.9	11Tague, 1995	20.8	11Tague, 1995
Saimiri sciureus	Common Squirrel Monkey	3.2	Moller, 1988	779	Smith and Jungers, 1997	7.865	ISIS Physiological Reference Values	61	Mitani et al., 1996	9	Lee et al., 1999	48	Lee et al., 1999	30.2	Tacutu et al., 2013	1399.88	Jones et al., 2009	383.25	Jones et al., 2009	Brief	Dixson, 2012	Multiple	Dixson, 2012	164.2	Jones et al., 2009	108	Jones et al., 2009	763	Mitani et al., 2012	29.4	Leutenegger, 1974	23.1	Leutenegger, 1974
Sus scrofa	Pig	128.2	Almeida et al., 2006	39700	Almeida et al., 2006	10.54	ISIS Physiological Reference Values	365	Vaughan et al., 2015	21.5	McAnulty, 2012	72	McAnulty, 2012	27	Tacutu et al., 2013	273.75	Nowak, 1964	172	McAnulty, 2012	Prolonged	Hafez, 1962	Single	Dewsbury, 1972	113.5	McAnulty, 2012	450	Kohn, 2012	45000	Kohn, 2012	NA	NA	NA	NA
Trichosurus vulpecula	Common Brushtail Possum	4.4	Taylor et al., 2000	2551.3	Taylor et al., 2000	11.66	ISIS Physiological Reference Values	365	Tyndale-Biscoe, 1955; Isaac and Johnson, 2003	25.69	Pilton and Sharman, 1962	60	Kean, 1964	15.9	Tacutu et al., 2013	420.91	Jones et al., 2009	273.87	Jones et al., 2009	Brief	Winter, 1976	Single	Winter, 1976	17.5	Jones et al., 2009	0.2	Jones et al., 2009	2700	Jones et al., 2009	NA	NA	NA	NA
Alouatta pigra	Black Howler	11.76	4Kelaita et al., 2011	7600	Kelaita et al., 2011	8.28	Rovirosa-Hernandez et al., 2012	365	Hayssen et al., 1993	18.3	van Belle et al., 2009	168	Van Belle et al., 2009	24	12Tacutu et al., 2013	1460.96	Treves, 1996	608.33	Mitani et al., 2012	Brief	Horwich, 1983	Multiple	Van Belle et al., 2009	185.92	Jones et al., 2009	480	Jones et al., 2009	5680	Kelaita et al., 2011	70	Leutenegger, 1974	47	Leutenegger, 1974
Cercocebus atys	Sooty mangabey	25.1	Harcourt et al., 1995	8680	Harcourt et al., 1995	6.36	8ISIS Physiological Reference Values	182.5	Campbell et al., 2011	31	Smuts et al., 1987	16	Whitten and Russell, 1996; Gordon et al., 1991	26.75	Hakeem et al., 1996	1321.67	Jones et al., 2009	394.2	Jones et al., 2009	Brief	Dixson, 1987	Multiple	Gust, 1994	165.08	Jones et al., 2009	527.17	Jones et al., 2009	6200	Mitani et al., 2012	NA	NA	NA	NA
Chlorocebus aethiops	Vervet	20.6	Kenagy and Trombulak, 1986	5290	Kenagy and Trombulak, 1986	9.421	ISIS Physiological Reference Values	127.75	Campbell et al., 2011	33	Lee et al., 1999	792	Lee et al., 1999	30.8	Tacutu et al., 2013	1848.16	Jones et al., 2009	520.8	Jones et al., 2009	Brief	Andelman, 1987	Multiple	Andelman, 1987	163	Jones et al., 2009	335.4	Jones et al., 2009	3576	Jones et al., 2009	NA	NA	NA	NA
Procolobus rufomitratus	Red Colobus	6.41	5Hill, 1952	4700	7Smith and Jungers, 1997	6.48	9ISIS Physiological Reference Values	365	Struhsaker, 2010	27.7	Starin, 1991	664.8	Starin, 1991	26	13Smuts et al., 1987	1643.62	Starin, 1991	769.54	Mitani et al., 2012	Brief	Struhsaker, 2010	Multiple	Struhsaker, 2010	195	Jones et al., 2009	521	15Smuts et al., 1987	8825	15Smuts et al., 1987	NA	NA	NA	NA
Propithecus diadema	Diademed Sifaka	37.6794	6Glander et al., 1992	5940	Smith and Jungers, 1997	8.267	ISIS Physiological Reference Values	91.25	Morelli et al., 2009	31	10Lee et al., 1999	24	Wright, 1995	21	Tacutu et al., 2013	5.33	Jones et al., 2009	657	Jones et al., 2009	Brief	Pochron and Wright, 2002	Single	Wright, 1995	179	Jones et al., 2009	145	Jones et al., 2009	6130	Jones et al., 2009	NA	NA	NA	NA
NA = no data available
1Intromission Duration: average length of intromission; Brief (≤3 minutes) or Prolonged (>3 minutes)
2Intromission Number: average number of intromissions per bout of copulation
3Calculated mass using testicular volume (Suarez, 2007) and human testicular density (Handelsman and Staraj, 1985).
4Calculated mass using testicular volume (Kelaita et al., 2011) and human testicular density (Handelsman and Staraj, 1985).
5Used testes dimensions from the olive colobus (Procolobus verus; Hill, 1952). Calculated testes volume using the ellipsoid equation: V=4/3πabc, where a, b, and c are half the the major, minor, and vertical axes, repectively. Calculated mass using human testicular density (Handelsman and Staraj, 1985).
6Calculated mass using testicular volume (Glander et al., 1992) and human testicular density (Handelsman and Staraj, 1985).
7Used adult male body mass from the olive colobus (Procolobus verus; Smith and Jungers, 1997).
8Average of baseline white blood cell count of Cercocebus agilis, C. galeritus, and C. torquatus.
9Average of baseline white blood cell count of Colobus polykomos, C. guereza, and C. angolensis.
10Used ovarian cycle length from Verreaux's sifaka (Propithecus verreauxi; Lee et al., 1999).
11Used data from the cotton-top tamarin (Saguinus oedipus; Matauschek et al., 2011).
12Used maximum longevity from the mantled howler (Alouatta palliata; Tacutu et al., 2013).
13Used maximum longevity from the king colobus (Colobus polykomos; Smuts et al., 1987).
14Interbirth interval estimated by dividing 365 days per year by number of litters per year.
15Average of Colobus polykomos and C. guereza.

## Sheet: References
References
Agmo, A. (1997). Male rat sexual behavior. Brain Res Protoc 1, 203-209. doi: 10.1016/S1385-299x(96)00036-0
Almeida, F. F. L., Leal, M. C., and Franca, L. R. (2006). Testis morphometry, duration of spermatogenesis, and spermatogenic efficiency in the wild boar (Sus scrofa scrofa). Biol Reprod 75, 792-799. doi: 10.1095/biolreprod.106.053835
Andelman, S. J. (1987). Evolution of concealed ovulation in vervet monkeys (Cercopithecus aethiops). Am Nat 129, 785-799. doi: 10.1086/284675
Aurich, C. (2011). Reproductive cycles of horses. Anim Reprod Sci 124, 220-228. doi: 10.1016/j.anireprosci.2011.02.005
Bain, B. J. (1996). Ethnic and sex differences in the total and differential white cell count and platelet count. J Clin Pathol 49, 664-666. doi: 10.1136/jcp.49.8.664
Bartlewski, P. M., Baby, T. E., and Giffin, J. L. (2011). Reproductive cycles in sheep. Anim Reprod Sci 124, 259-268. doi: 10.1016/j.anireprosci.2011.02.024
Bertin, A., Mahaney, M. C., Cox, L. A., Rogers, J., VandeBerg, J. L., Brugnara, C., et al. (2007). Quantitative trait loci for peripheral blood cell counts: A study in baboons. Mamm Genome 18, 361-372. doi: 10.1007/s00335-007-9022-8
Blakley, G. B., Beamer, T. W., and Dukelow, W. R. (1981). Characteristics of the menstrual cycle in nonhuman primates. IV. Timed mating in Macaca nemestrina. Lab Anim 15, 351-353. doi: 10.1258/002367781780953059
Bronikowski, A. M., Alberts, S. C., Altmann, J., Packer, C., Carey, K. D., and Tatar, M. (2002). The aging baboon: Comparative demography in a non-human primate. Proc Natl Acad Sci USA 99, 9591-9595. doi: 10.1073/pnas.142675599
Campbell, C. J., Fuentes, A., MacKinnon, K. C., Panger, M., and Bearder, S. K. (eds.). (2011). Primates in Perspective. Oxford, UK: Oxford University Press.
Campbell, C. J. (2004). Patterns of behavior across reproductive states of free-ranging female black-handed spider monkeys (Ateles geoffroyi). Am J Phys Anthropol 124, 166-176. doi: 10.1002/ajpa.10350
Cloete, S. W. P., Scholtz, A. J., Ten Hoope, J. M., Lombard, P. J. A., and Franken, M. C. (1998). Ease of birth relation to pelvic dimensions, litter weight and conformation of sheep. Small Ruminant Res 31, 51-60. doi: 10.1016/S0921-4488(98)00119-9
Concannon, P. W. (2011). Reproductive cycles of the domestic bitch. Anim Reprod Sci 124, 200-210. doi: 10.1016/j.anireprosci.2010.08.028
Dewsbury, D. A. (1972). Patterns of copulatory behavior in male mammals. Q Rev Biol 47, 1-33. doi: 10.1086/407097
Dixson, A. F. (1987). Baculum length and copulatory behavior in primates. Am J Primatol 13, 51-60. doi: 10.1002/ajp.1350130107
Dixson, A. F. (2012). Primate sexuality: Comparative studies of the prosimians, monkeys, apes, and human beings. Oxford: Oxford University Press.
Dixson, A. F., and Anderson, M. J. (2004). Sexual behavior, reproductive physiology and sperm competition in male mammals. Physiol Behav 83, 361-371. doi: 10.1016/j.physbeh.2004.08.022
Dukelow, W. R. (1977). Ovulatory cycle characteristics in Macaca fascicularis. J Med Primatol 6, 33-42.
Eneroth, A., Linde-Forsberg, C., Uhlhorn, M., and Hall, M. (1999). Radiographic pelvimetry for assessment of dystocia in bitches: A clinical study in two terrier breeds. J Small Anim Pract 40, 257-264. doi: 10.1111/j.1748-5827.1999.tb03076.x
Estes, R. D. (1991). The Behavior Guide to African Mammals. Berkeley: The University of California Press.
Fatet, A., Pellicer-Rubio, M. T., and Leboeuf, B. (2011). Reproductive cycle of goats. Anim Reprod Sci 124, 211-219. doi: 10.1016/j.anireprosci.2010.08.029
Forde, N., Beltman, M. E., Lonergan, P., Diskin, M., Roche, J. F., and Crowe, M. A. (2011). Oestrous cycles in Bos taurus cattle. Anim Reprod Sci 124, 163-169. doi: 10.1016/j.anireprosci.2010.08.025
Gattermann, R., Fritzsche, P., Neumann, K., Al-Hussein, I., Kayser, A., Abiad, M., et al. (2001). Notes on the current distribution and the ecology of wild golden hamsters (Mesocricetus auratus). J Zool 254, 359-365. doi: 10.1017/S0952836901000851
Glander, K. E., Wright, P. C., Daniels, P. S., and Merenlender, A. M. (1992). Morphometrics and testicle size of rain forest lemur species from southeastern Madagascar. J Hum Evol 22, 1-17. doi: 10.1016/0047-2484(92)90025-5
Gordon, T. P., Gust, D. A., Busse, C. D., and Wilson, M. E. (1991). Hormones and sexual behavior associated with postconception perineal swelling in the sooty mangabey (Cercocebus torquatus atys). Int J Primatol 12, 585-597. doi: 10.1007/Bf02547671
Gust, D. A. (1994). Alpha-male sooty mangabeys differentiate between females’ fertile and their postconception maximal swellings. Int J Primatol 15, 289-301. doi: 10.1007/Bf02735278
Hafez, E. S. E. (ed.). (1962). The Behaviour of Domestic Animals. Baltimore: Williams & Wilkins.
Hafez, E. S. E. (ed.). (1980). Reproduction in Farm Animals. Philidelphia, USA: Lea & Febiger.
Hakeem, A., Sandoval, R., Jones, M., and Allman, J. (1996). "Brain and life span in primates," in Handbook of the Psychology of Aging, ed. J. Birren. (Burlington, Massachusetts: Academic Press), 78-104.
Handelsman, D. J., and Staraj, S. (1985). Testicular size: The effects of aging, malnutrition, and illness. J Androl 6, 144-151. doi: 10.1002/j.1939-4640.1985.tb00830.x
Harcourt, A. H., Purvis, A., and Liles, L. (1995). Sperm competition: Mating system, not breeding season, affects testes size of primates. Funct Ecol 9, 468-476. doi: 10.2307/2390011
Hayssen, V., van Tienhoven, A., and van Tienhoven, A. (1993). Asdell's Patterns of Mammalian Reproduction: A Compendium of Species-Specific Data. Ithaca: Cornell University Press.
Hernandez-Lopez, L., Mayagoitia, L., Esquivel-Lacroix, C., Rojas-Maya, S., and Mondragon-Ceballos, R. (1998). The menstrual cycle of the spider monkey (Ateles geoffroyi). Am J Primatol 44, 183-195. doi: 10.1002/(SICI)1098-2345(1998)44:3<183::AID-AJP1>3.0.CO;2-S
Hiew, M. W. H., Megahed, A. A., Townsend, J. R., Singleton, W. L., and Constable, P. D. (2016). Clinical utility of calf front hoof circumference and maternal intrapelvic area in predicting dystocia in 103 late gestation Holstein-Friesian heifers and cows. Theriogenology 85, 384-395. doi: 10.1016/j.theriogenology.2015.08.017
Hill, W. C. O. (1952). The external and visceral anatomy of the Olive Colobus Monkey (Procolobus verus). Proc Zool Soc Lond 122, 127-186. doi: 10.1111/j.1469-7998.1952.tb06315.x
Horwich, R. H. (1983). Breeding behaviors in the black howler monkey (Alouatta pigra) of Belize. Primates 24, 222-230. doi: 10.1007/BF02381084
Huck, U. W., and Lisk, R. D. (1985). Determinants of mating success in the golden hamster (Mesocricetus auratus): I. Male capacity. J Comp Psychol 99, 98-107. doi: 10.1037/0735-7036.99.1.98
International Species Information System (ISIS). Minnesota Zoological Garden, Apple Valley, MN.
Isaac, J. L., and Johnson, C. N. (2003). Sexual dimorphism and synchrony of breeding: Variation in polygyny potential among populations in the common brushtail possum, Trichosurus vulpecula. Behav Ecol 14, 818-822. doi: 10.1093/beheco/arg076
Jones, K. E., Bielby, J., Cardillo, M., Fritz, S. A., O'Dell, J., Orme, C. D. L., et al. (2009). PanTHERIA: A species-level database of life history, ecology, and geography of extant and recently extinct mammals. Ecology 90, 2648. doi: 10.1890/08-1494.1
Kean, R. I. (1964). The female urogenital system of Trichosurus vulpecula (Marsupialia). Aust J Zool 12, 18-41.
Kelaita, M., Dias, P. A. D., Aguilar-Cucurachi, M. D., Canales-Espinosa, D., and Cortes-Ortiz, L. (2011). Impact of intrasexual selection on sexual dimorphism and testes size in the Mexican howler monkeys Alouatta palliata and A. pigra. Am J Phys Anthropol 146, 179-187. doi: 10.1002/ajpa.21559
Kenagy, G. J., and Trombulak, S. C. (1986). Size and function of mammalian testes in relation to body size. J Mammal 67, 1-22. doi: 10.2307/1380997
Kohn, F. (2012). "History and Development of Miniature, Micro- and Minipigs," in The Minipig in Biomedical Research, eds. P.A. McAnulty, A.D. Dayan, N.C. Ganderup & K.L. Hastings. (Boca Raton, FL: CRC Press), 3-15.
Kuehn, R. E., and Beach, F. A. (1963). Quantitative measurement of sexual receptivity in female rats. Behaviour 21, 282-299.
Leal, M. C., Becker-Silva, S. C., Chiarini-Garcia, H., and Franca, L. R. (2004). Sertoli cell efficiency and daily sperm production in goats (Capra hircus). Anim Reprod 1, 122-128.
Lee, P. C. (ed.). (1999). Comparative Primate Socioecology. Cambridge: Cambridge University Press.
Leitch, I., Hytten, F. E., and Billewicz, W. Z. (1959). The maternal and neonatal weights of some mammalia. Proc Zool Soc Lond 133, 11-28. doi: 10.1111/j.1469-7998.1959.tb05549.x
Leutenegger, W. (1974). Functional aspects of pelvic morphology in simian primates. J Hum Evol 3, 207-222. doi: 10.1016/0047-2484(74)90179-1
Lord, K., Feinstein, M., Smith, B., and Coppinger, R. (2013). Variation in reproductive traits of members of the genus Canis with special attention to the domestic dog (Canis familiaris). Behav Process 92, 131-142. doi: 10.1016/j.beproc.2012.10.009
McAnulty, P. A., Barrow, P., and Marsden, E. (2012). "Reproductive System Including Studies in Juvenile Minipigs," in The Minipig in Biomedical Research, eds. P.A. McAnulty, A.D. Dayan, N.C. Ganderup & K.L. Hastings. (Boca Raton, FL: CRC Press).
McGill, T. E. (1962). Sexual behavior in three inbred strains of mice. Behaviour 19, 341-350. doi: 10.1163/156853962X00087
Michael, R. P., and Zumpe, D. (1970). Rhythmic changes in the copulatory frequency of rhesus monkeys (Macaca mulatta) in relation to the menstrual cycle and a comparison with the human cycle. J Reprod Fertil 21, 199-201. doi: 10.1530/jrf.0.0210199
Mitani, J. C., GrosLouis, J., and Manson, J. H. (1996). Number of males in primate groups: Comparative tests of competing hypotheses. Am J Primatol 38, 315-332. doi: 10.1002/(SICI)1098-2345(1996)38:4<315::AID-AJP3>3.0.CO;2-1
Mitani, J. C., Call, J., Kappeler, P. M., Palombit, R. A., and Silk, J. B. (eds.). (2012). The Evolution of Primate Societies. Chicago and London: The University of Chicago Press.
Moller, A. P. (1988). Ejaculate quality, testes size and sperm competition in primates. J Hum Evol 17, 479-488. doi: 10.1016/0047-2484(88)90037-1
Morelli, T. L., King, S. J., Pochron, S. T., and Wright, P. C. (2009). The rules of disengagement: Takeovers, infanticide, and dispersal in a rainforest lemur, Propithecus edwardsi. Behaviour 146, 499-523. doi: 10.1163/15683908x399554
Noakes, D. E., Parkinson, T. J., and England, G. C. W. (eds.). (2009). Veterinary Reproduction & Obstetrics. Philadelphia, PA: Saunders Ltd.
Nowak, R. M. (1999). Walker's Mammals of the World. Baltimore, MD: The Johns Hopkins University Press.
Pilton, P. E., and Sharman, G. B. (1962). Reproduction in the marsupial Trichosurus vulpecula. J Endocrinol 25, 119-136. doi: 10.1677/joe.0.0250119
Plotka, E. D., Vevea, D. N., Eagle, T. C., Siniff, D. B., and Tester, J. R. (1989). Ovarian function in captive feral mares. J Wildlife Dis 25, 574-579. doi: 10.7589/0090-3558-25.4.574
Pochron, S. T., and Wright, P. C. (2002). Dynamics of testes size compensates for variation in male body size. Evol Ecol Res 4, 577-585.
Pryce, C. R., Schwarzenberger, F., Dobeli, M., and Etter, K. (1995). Comparative study of oestrogen excretion in female New World Monkeys: An overview of non-invasive ovarian monitoring and a new application in evolutionary biology. Folia Primatol 64, 107-123. doi: 10.1159/000156841
Reinhardt, C., Reinhardt, A., and Reinhardt, V. (1986). Social behaviour and reproductive performance in semi-wild Scottish Highland cattle. Appl Anim Behav Sci 15, 125-136. doi: 10.1016/0168-1591(86)90058-4
Rood, J. P., and Weir, B. J. (1970). Reproduction in female wild guinea pigs. J Reprod Fertil 23, 393-409. doi: 10.1530/jrf.0.0230393
Rood, J. P. (1972). Ecological and behavioural comparisons of three genera of Argentine cavies. Anim Behav Monogr 5, 1-83. doi: 10.1016/S0066-1856(72)80002-5
Rosa, H. J. D., and Bryant, M. J. (2003). Seasonality of reproduction in sheep. Small Ruminant Res 48, 155-171. doi: 10.1016/S0921-4488(03)00038-5
Rovirosa-Hernandez, M. J., Caba, M., Garcia-Orduna, F., Lopez-Munoz, J. J. D., Canales-Espinosa, D., and Hermida-Lagunes, J. (2012). Hematological and biochemical blood values in wild populations of black howler monkeys (Alouatta pigra) of Campeche, Mexico. J Med Primatol 41, 309-316. doi: 10.1111/j.1600-0684.2012.00559.x
Rowley, I., and Mollison, B. C. (1955). Copulation in the wild rabbit, Oryctolagus cuniculus. Behaviour 8, 81-84.
Shank, C. C. (1972). Some aspects of social behaviour in a population of feral goats (Capra hircus L.). Z Tierpsychol 30, 488. doi: 10.1111/j.1439-0310.1972.tb00876.x
Smith, R. J., and Jungers, W. L. (1997). Body mass in comparative primatology. J Hum Evol 32, 523-559. doi: 10.1006/jhev.1996.0122
Smuts, B. B., Cheney, D. L., Seyfarth, R. A., Wrangham, R. W., and Struhsaker, T. T. (eds.). (1987). Primate Societies. Chicago, IL: University of Chicago Press.
Starin, E. D. (1991). Socioecology of the red colobus monkey in the Gambia with particular reference to female-male differences and transfer patterns. Ph.D. dissertation, The City University of New York.
Struhsaker, T. T. (2010). The Red Colobus Monkeys: Variation in Demography, Behavior, and Ecology of Endangered Species. New York: Oxford University Press.
Suarez, S. S. (2007). Paternity, relatedness, and socio-reproductive behavior in a population of wild red-bellied tamarins (Saguinus labiatus). Ph.D. Dissertation, New York University.
Swihart, R. K. (1984). Body size, breeding season length, and life history tactics of lagomorphs. Oikos 43, 282-290. doi: 10.2307/3544145
Tacutu, R., Craig, T., Budovsky, A., Wuttke, D., Lehmann, G., Taranukha, D., et al. (2013). Human ageing genomic resources: Integrated databases and tools for the biology and genetics of ageing. Nucleic Acids Res 41, D1027-D1033. doi: 10.1093/nar/gks1155
Tague, R. G. (1995). Variation in pelvic size between males and females in nonhuman anthropoids. Am J Phys Anthropol 97, 213-233. doi: 10.1002/ajpa.1330970302
Taylor, A. C., Cowan, P. E., Fricke, B. L., and Cooper, D. W. (2000). Genetic analysis of the mating system of the common brushtail possum (Trichosurus vulpecula) in New Zealand farmland. Mol Ecol 9, 869-879. doi: 10.1046/j.1365-294x.2000.00941.x
Treves, A. (1996). A preliminary analysis of the timing of infant exploration in relation to social structure in 17 primate species. Folia Primatol 67, 152-156.
Tyndale-Biscoe, C. H. (1955). Observations on the reproduction and ecology of the brush-tailed possum, Trichosurus vulpecula Kerr (Marsupialia), in New Zealand. Aust J Zool 3, 162-184. doi: 10.1071/ZO9550162
Van Belle, S., Estrada, A., Ziegler, T. E., and Strier, K. B. (2009). Sexual behavior across ovarian cycles in wild black howler monkeys (Alouatta pigra): Male mate guarding and female mate choice. Am J Primatol 71, 153-164. doi: 10.1002/ajp.20635
Vaughan, T. A., Ryan, J. M., and Czaplewski, N. J. (2015). Mammalogy. Burlington, MA: Jones & Bartlett Learning.
Whitten, P. L., and Russell, E. (1996). Information content of sexual swellings and fecal steroids in sooty mangabeys (Cercocebus torquatus atys). Am J Primatol 40, 67-82. doi: 10.1002/(SICI)1098-2345(1996)40:1<67::AID-AJP5>3.0.CO;2-Z
Winter, J. W. (1976). The behaviour and social organisation of the brush-tail possum (Trichosurus vulpecula: Kerr). Ph.D. Dissertation, University of Queensland.
Wolford, S. T., Schroer, R. A., Gohs, F. X., Gallo, P. P., Brodeck, M., Falk, H. B., et al. (1986). Reference range data base for serum chemistry and hematology values in laboratory animals. J Toxicol Environ Health 18, 161-188. doi: 10.1080/15287398609530859
Wolff, J. O., and Sherman, P. W. (eds.). (2007). Rodent Societies: An Ecological and Evolutionary Perspective. Chicago, IL: The University of Chicago Press.
Woodall, P. F., and Johnstone, I. P. (1988). Dimensions and allometry of testes, epididymides and spermatozoa in the domestic dog (Canis familiaris). J Reprod Fertil 82, 603-609. doi: 10.1530/jrf.0.0820603
Wright, P. C. (1995). Demography and life history of free-ranging Propithecus diadema edwardsi in Ranomafana National Park, Madagascar. Int J Primatol 16, 835-854. doi: 10.1007/Bf02735722
